# Supplementary material for: Intake of Low Glycaemic Index Foods but Not Probiotics Is Associated with Atherosclerosis Risk in Women with Polycystic Ovary Syndrome
Source: Life (Basel). 2023 Mar 15;13(3):799. doi: 10.3390/life13030799 (PMC10052525; doi:10.3390/life13030799)
Supplement: Supplementary file 1 [file life-13-00799-s001.zip]

Archive with 1 entries (1 files):
- life-2220137-supplementary.pdf
